# Supplementary material for: Effect of Pectin and Copper Modification on the Performance of Pd/ZnO Catalyst in Liquid-Phase Hydrogenation and Photocatalytic Hydrogen Evolution
Source: Molecules. 2025 Sep 18;30(18):3806. doi: 10.3390/molecules30183806 (PMC12472442; doi:10.3390/molecules30183806)
Supplement: Supplementary file 1 [file molecules-30-03806-s001.zip]

Archive with 1 entries (1 files):
- molecules-3860732-supplementary.pdf
